# Supplementary material for: Unsupervised clustering of gene expression data points at hypoxia as possible trigger for metabolic syndrome
Source: BMC Genomics. 2006 Dec 19;7:318. doi: 10.1186/1471-2164-7-318 (PMC1770922; doi:10.1186/1471-2164-7-318)
Supplement: Additional file 7 — Supplementary Table 6. This MS Excel file contains clinical data for the patients and samples collected in Mootha et al. study. The file is almost unchanged from the supplementary data provided by Mootha et al. except one added column designating FOREL cluster numbers. [file 1471-2164-7-318-S7.xls]

## Sheet: Sheet1
Patient #	status	Samplename at WICGR	VO2 max (ml/kg/min total body weight)	M value	cluster	X	Chol	WHR	Age	BMI	Glucose 0 capillary blood who 85	Glucose 120 capillary blood who 85	Insulin 0	Insulin 120	UQCRB (209065_at)	Centroid (Using 34 OXPHOS-CR Genes)	Glycogen (mmol/kg)	Type1 (n)	Type1 (%)	Type1 Area (µm2)	Type1 Area (%)	Type1 Mean Area (µm2)	Type1 Min. Area (µm2)	Type1 Max. Area (µm2)	Cap./Type1 (mean n)	Type2a (n)	Type2a (%)	Type2a Area (µm2)	Type2a Area (%)	Type2a Mean Area (µm2)	Type2a Min. Area (µm2)	Type2a Max. Area (µm2)	Cap./Type2a (mean n)	Type2b (n)	Type2b (%)	Type2b Area (µm2)	Type2b Area (%)	Type2b Mean Area (µm2)	Type2b Min. area (µm2)	Type2b Max. area (µm2)	Cap./Type2b (mean n)	Type2c (n)	Type2c (%)	Type2c Area (µm2)	Type2c Area (%)	Type2c Mean area (µm2)	Type2c Min. area (µm2)	Type2c Max. area (µm2)	Cap./Type2c (mean n)
10122	DM2	DM2_mm39_10122:CI2002061839AA	26.08	5.08	4	63939.6	5.72	0.95	67	25.01	8.4	14.9	3	19	88.19	0.00166512	230.292	82	32.8						3.51	59	23.6						2.98	109	43.6						2.58
10126	DM2	DM2_mm21_10126:CI2002061821AA	25.67	3.33	5	80739.3	5.87		65.9	25.78	5.4	7.9	11	53	205.9	0.0168143	427.772	91	35.7						3.6	52	20.4						3.79	112	43.9						3.32
10131	DM2	DM2_mm77_10131:CI2002061877AA	20.85	2.47	2	53652.6	5.34	1	65	28.09	8.4	18.6	10	42	212.2	-0.0646494	408.442	108	39.6						4.49	56	20.5						4.7	109	39.9						4.08
10169	DM2	DM2_mm28_10169:CI2002061828AA	24.59	3.01	6	121253		0.99	66.1	33.36	10.9	14.7	10	17	214.8	-0.0485616	375.5	52	23.1111	428399	25.0363	8096.85	3461.7	14187	4.84499	103	45.7778	909222	53.1364	8928.15	731.952	17932.8	5.06846	55	24.4444	267473	15.6315	4867.16	955.843	10221.5	2.81944	15	6.66667	106017	6.19579	6837.29	4042.96	11319.4	4.46429
10179	DM2	DM2_mm03_10179:CI2002061803AA	16.84	1.47	2	39813.7	7.6	0.98	65.9	31.34	8.1	16.1	26	68	218.3	-0.01488	399.899	47	31.1258	272148	36.8605	5780.12	3026.84	8903.98	3.82663	5	3.31126	28847.5	3.90718	5785.65	5463.81	6023.53	4.625	99	65.5629	437324	59.2323	4577.96	473.616	7151.6	2.89394
10186	DM2	DM2_mm31_10186:CI2002061831AA	18.77	5.65	2	52719	6.11	1.05	68	33.33	7.3	15	11	76	232.4	-0.0553878	281.678	65	25.4902	339406	34.0554	5506.59	1670.57	7831.89	4.1875	36	14.1176	157929	15.8463	4504.93	1136.68	6863.13	3.09821	144	56.4706	452519	45.4049	3183.4	254.03	7005.21	2.4951	10	3.92157	46776	4.69342	4634.47	3444.48	5760.89	3.47619
10189	DM2	DM2_mm05_10189:CI2002061805AA	29.68	5.49	4	80010.2	5.02	0.99	69	25.09	5.9	11.1	9	59	328.9	0.0357526	258.558	113	49.5614	553855	54.808	4967.51	2617.8	8977.18	3.81822	53	23.2456	266538	26.3759	4985.73	1330.43	10006.2	2.9616	60	26.3158	182936	18.1029	2889.63	1300.29	4873.94	2.50483	2	0.877193	7207.58	0.713242	3603.79	1037.65	6169.93	3
10194	DM2	DM2_mm32_10194:CI2002061832AA	35.18	3.84	2	42739.6	7.12	0.99	64.9	25.34	5.9	12.6	13	68	290.7	-0.06155	300.946	113	42.3221	439541	47.0148	3934.15	1524.18	9041.76	3.55251	63	23.5955	255245	27.3018	4103.35	2432.66	5795.34	3.32846	91	34.0824	240115	25.6834	2644.33	1054.87	4327.13	2.10732
10197	DM2	DM2_mm61_10197:CI2002061861AA	20.98	5.44	4	56090.4	4.94	0.99	65	25.22	8.1	20.9	5	15	116.2	-0.0349583	343.938
10199	DM2	DM2_mm81_10199:CI2002061881AA	24.33	4.37	2	45703.3	6.4	0.96	64	27.42	4.7	10.8	7	28	296.9	-0.0506965	246.776	120	43.7956	538226	55.795	4485.21	2269.05	7444.38	4.33333	138	50.365	372770	38.6431	2701.23	1171.12	3853.51	3.62319	5	1.82482	7457.29	0.773058	1491.46	1218.48	1709.32	2.8	11	4.0146	46194.8	4.78877	4199.52	1326.12	6626.32	5.09091
10201	DM2	DM2_mm07_10201:CI2002061807AA	25.9	7.25	7	102692	4.99	1	61	24.86	6.4	14.3	9	31	261.9	-0.0823786	357.2	71	27.8431	271817	32.6926	3801.08	2088.22	7556.33	3.69111	99	38.8235	342958	41.2491	3357.89	835.286	6781.32	3.28036	80	31.3725	198316	23.8523	2458.26	111.946	4391.71	2.66071	5	1.96078	18341.8	2.20605	3741.03	3078.5	4305.6	3.875
10204	DM2	DM2_mm08_10204:CI2002061808AA	34.48	2.33	6	119890	6.05	0.97	65	26.37	10.1	18.9	9	24	167.5	-0.0653069	600.937	73	52.518	348155	48.9494	4805.18	2699.61	7242.02	5.19108	45	32.3741	283532	39.8637	6293.93	3931.01	8327.03	5.55042	12	8.63309	50517.6	7.1026	4471.15	766.397	5799.64	3.35	9	6.47482	29049.9	4.08431	3166.23	2337.94	4288.38	4.8125
10208	DM2	DM2_mm10_10208:CI2002061810AA	19.46	4.73	4	41332.3	6.9	1.05	64	28.5	6.7	9.9	10	19	254.2	0.0623866	247.445	94	40.6926	379250	38.9881	4088.76	1554.32	6583.26	5.55275	76	32.9004	329004	33.8226	4397.24	1097.93	7134.38	4.78961	58	25.1082	254026	26.1147	4597.39	2101.13	6708.13	4.5609	3	1.2987	10454	1.0747	3636.08	2966.56	4090.32	3.5
10209	DM2	DM2_mm55_10209:CI2002061855AA	14.86	1.77	4	74341	6.04	1	64	34.68	13.6	22.2	22	36	83.8	-0.136839	285.412	76	31.7992	325043	24.218	4313.21	650.146	6781.32	4.45376	65	27.1967	378932	28.2331	5954.93	559.728	9033.15	4.35873	95	39.749	629139	46.8753	6818.9	779.314	10600.4	3.93258	3	1.25523	9041.76	0.673675	2486.48	904.176	5890.06	3.5
10210	DM2	DM2_mm47_10210:CI2002061847AA	28.42	2.21	7	146157	4.53	0.97	68.1	31.03	5.8	12.6	23	98	186.8	0.0795129	452.994	74	46.8354	496083	52.5781	6506.55	3108.64	13571.3	5.30102	36	22.7848	227250	24.0854	6794.01	3638.23	10772.6	5.60714	47	29.7468	211082	22.3719	4636.84	1326.12	6910.49	3.37835	1	0.632911	9102.04	0.964694	9102.04	9102.04	9102.04	6
10212	DM2	DM2_mm34_10212:CI2002061834AA	23.86	6.11	2	51435	6.3	0.95	66.1	24.97	9	19	12	34	231.1	0.00592709	248.917	52	19.8473	241561	27.6037	4645.41	1748.07	11250.5	4.01923	128	48.855	453255	51.7944	3541.05	43.056	7375.49	3.5625	82	31.2977	180288	20.6019	2198.64	202.363	6746.88	2.5
10503	DM2	IGT_mm56_10503:CI2002061856AA	19.71	5.97	7	147069	3.8		65	19.51	10.4	17.5	12	17	129.4	-0.101066	404.001	68	36.5591	229829	38.9349	3349.06	1369.18	6953.54	2.96758	62	33.3333	225988	38.2843	3409.81	1799.74	6040.76	3.045	51	27.4194	119476	20.2403	2316.48	654.451	4271.16	2.62143	5	2.68817	14996.4	2.54052	3125.87	917.093	4551.02	2.625
10517	DM2	DM2_mm62_10517:CI2002061862AA	28	5.57	5	94064.7	5.49	0.98	65.1	22.32	5.9	12	14	79	204.9	-0.0861741	440.336	99	39.4422	403202	43.4109	4072.75	340.142	6932.02	3.20202	48	19.1235	180021	19.3821	3750.45	1274.46	6135.48	2.52083	103	41.0359	344241	37.0628	3342.15	503.755	5274.36	2.75728	1	0.398406	1339.04	0.144168	1339.04	1339.04	1339.04	2
10119	IGT	IGT_mm38_10119:CI2002061838AA	35.05	1.42	4	90337	1.84	1.0396	65	30.21	5.4	8.7	33	151	372.8	0.114515	425.822	91	35.7						5.9	89	34.9						5.46	75	29.4						4.53
10158	IGT	IGT_mm26_10158:CI2002061826AA	22.73	4.69	5	90636.9	6.04	1	67	26.48	4.9	8.3	19	140	245.9	-0.0623287	211.825
10188	IGT	IGT_mm40_10188:CI2002061840AA	31.15	6.77	6	127545	5.38	0.96	69	26.89	5.3	10.3	7	58	307.3	0.0558216	344.202	47	35.8779	202458	33.2086	4358.86	297.086	7784.53	3.7433	62	47.3282	329297	54.0135	5318.66	555.422	9304.4	4.1233	19	14.5038	54668.2	8.96706	2904.31	581.256	4761.99	2.75	3	2.29008	23233	3.81084	7744.34	6441.18	9670.38	4.66667
10202	IGT	IGT_mm33_10202:CI2002061833AA	20.87		2	44025.9	4.91	0.97			4.5	10.3	14	259	190.9	-0.0670176	407.989	77	29.3893	338567	32.0831	4406.61	2157.11	6716.74	3.46493	45	17.1756	196172	18.5895	4389.41	275.558	6079.51	3.24424	140	53.4351	520543	49.3274	3738.38	413.338	6522.98	2.83053
10220	IGT	IGT_mm35_10220:CI2002061835AA	24.18	4.69	2	51331.8	4.2	0.99	67.06	31.24	5.2	8.4	10	120	106.9	0.000161147	313.714
10518	IGT	IGT_mm52_10518:CI2002061852AA	26.96	10.17	3	32479.5	5.22	0.93	66	18.66	5.8	9.3	7	62	168	-0.0147585	340.316	90	36.8852	330093	33.6445	3723.23	1580.16	6320.62	3.44167	127	52.0492	567172	57.8086	4666.08	1748.07	8189.25	3.64706	13	5.32787	32584.8	3.32118	3974.36	998.899	6355.07	2.95455	14	5.7377	51271.1	5.22576	3693.16	2359.47	5425.06	3.77273
10519	IGT	IGT_mm71_10519:CI2002061871AA	24.88	9.86	7	118850		0.93	67	23.72	4.5	9.3	9	141	207.4	-0.0379461	384.734	77	29.845	224352	31.7256	2913.66	912.787	4529.49	3.71429	123	47.6744	382768	54.1271	3111.93	245.419	4929.91	3.44715	54	20.9302	90861.1	12.8486	1682.61	490.838	3087.12	2.2037	4	1.55039	9183.84	1.29868	2295.96	1214.18	3354.06	3.25
10569	IGT	IGT_mm25_10569:CI2002062125AA	26.01	6.62	7	66573.6		0.96	64.0476	32.64	4.8	8.6	8	70	254.9	-0.0292811	183.479
10080	NGT	NGT_mm48_10080:CI2002061848AA	29.81	2.88	2	40435.2	5.79	1.04	65.9588	33.3	5	7.2	10	90	307.4	0.0817053	562.948	123	49.3976	471274	41.8775	3973.63	1373.49	7435.77	4.33735	52	20.8835	354067	31.4624	7211.29	818.064	9644.54	5.51429	66	26.506	260330	23.1329	4543.72	675.979	9980.38	4.08654	8	3.21285	39693.3	3.52716	4126.92	396.115	6953.54	3.85714
10178	NGT	NGT_mm36_10178:CI2002061336AA	35.31	10.55	4	60246.1	5.77	1.02	66	27.92	4.6	6.2	5	24	375.9	0.103664	341.709	137	61.7117	619434	62.5634	4380.3	1248.62	7440.08	5.10209	78	35.1351	336663	34.0033	4437.54	1274.46	6355.07	4.28897	7	3.15315	33992.7	3.43329	4856.1	3991.29	6200.06	4
10571	NGT	NGT_mm54_10571:CI2002061354AA	33.86	9.28	6	114934	5.2	0.9	65.9597	18.89	4.3	7.3	7	30	410	-0.0568065	384.8	123	48.0469	664957	61.8121	5406.16	2260.44	9244.12	4.25203	79	30.8594	277182	25.7658	3508.63	826.675	6372.29	3.40506	46	17.9688	108570	10.0923	2360.22	886.954	3711.43	2.47826	8	3.125	25062.9	2.32976	3132.86	2415.44	4258.24	2.875
10578	NGT	NGT_mm57_10578:CI2002061857AA	23.22	11.68	1	169625	5.72	0.98	65.0198	25.68	4.9	5.7	4	33	180.5	-0.00563749	432.432
10581	NGT	NGT_mm50_10581:CI2002061350AA	31.51	9.51	5	90369.5	6.4	0.96	69.0301	23.18	4.4	6.6	4	25	387	0.115791	429.142	103	37.1841	313306	29.9906	2895.62	1356.26	6583.26	2.93709	94	33.935	419985	40.2023	4359.56	1511.27	9119.26	2.8871	76	27.4368	298576	28.5806	3625.54	1334.74	7935.22	2.43602	4	1.44404	12813.5	1.22654	3344.02		3952.54	2.83333
10586	NGT	NGT_mm68_10586:CI2002061868AA	24.38	9.51	4	44199	5.65	0.89	66.06	21.73	5.7	7.2	7	38	355.9	0.0371309	400.409
10587	NGT	NGT_mm37_10587:CI2002061837AA	38.44	11.8	4	78163.9	5.01	0.88	66.0879	23.67	5.1	7.4	5	25	199.1	0.0273868	297.085	50	23.4742	264619	27.3415	5343.02	3145.09	10715.2	3.50025	88	41.3146	439917	45.4539	4951.11	2200	9571.56	3.49645	75	35.2113	263295	27.2046	3485.32	1900	6394.4	2.64647
10588	NGT	NGT_mm51_10588:CI2002061851AA	31.13	12.34	8	181692	4.84	0.86	66.04	20.13	4.5	6.9	3	26	476.7	0.0969935	312.21	84	41.791	425218	44.6324	5007.45	1493.72	8606.92	3.59274	65	32.3383	272023	28.5524	4195.82	881.802	7802.61	3.01143	52	25.8706	255471	26.8152	4803.26	1130.31	7228.1	2.87531
10589	NGT	NGT_mm63_10589:CI2002061363AA	25.04	9.89	4	47791.8	5.27	0.96	66.0389	24.74	4.7	7.4	4	41	279.3	-0.0397736	370.482	60	24.5902	243658	29.0656	4040.67	2370.18	5851.96	3.57227	51	20.9016	212937	25.4009	4150.47	1520.44	5459.16	3.32456	133	54.5082	381708	45.5335	2844.63	697.425	4751.04	2.44402
10590	NGT	NGT_mm53_10590:CI2002061853AA	30.16	7.98	3	30871.6	4.55	0.92	65.0401	21.19	4.7	6.5	3	24	141	0.0312164	256.156	80	38.2775	282487	44.09	3504.3	1806.36	5338.91	4.45362	97	46.4115	307629	48.0142	3169.45	1106.26	5448.47	3.89308	32	15.311	50588.7	7.8958	1562.25	785.605	4157.83	2.78571
10591	NGT	NGT_mm12_10591:CI2002061312AA	42.72	10.92	2	47869.1	4.83	0.67	65.0511	23.2	3.9	5.2	3	13	367.7	-0.023417	411.637
10597	NGT	NGT_mm20_10597:CI2002061820AA		4.38	4	67737.8		0.96	65.0904	24.3	4.5	7.4	3	27	226.5	-0.0177094	293.777	37	17.619	108507	15.5791	2923.74	2159.08	4024.22	2.70685	31	14.7619	104202	14.961	3443.26	903.179	6616.19	2.43162	142	67.619	483783	69.4599	3423.44	1592.59	5501.91	2.28289
10600	NGT	NGT_mm14_10600:CI2002061814AA	33	3.38	2	47869.1	4.96	0.87	66.9497	24.48	4.1	7.1	6	48	375.1	-0.00727438	396.878	125	58.1395	790137	59.6844	6259.44	2843.14	10645.8	4.68341	70	32.5581	441152	33.3232	6221.55	1440.28	10937	4.44981	18	8.37209	76513.7	5.77959	4201.88	2661.44	6939.52	3.245	2	0.930233	16056.8	1.21288	8028.41		8812.68	5
10664	NGT	NGT_mm15_10664:CI2002061815AA	34.34	6.78	4	67715.7	6.99	0.93	65.9425	23.29	4.3	5.6	4	23	223.1	-0.0212607	446.603	80	33.0579	364518	32.1347	4725.67	2728.24	8294.28	4.31773	59	24.3802	315525	27.8156	5377.85	3329.47	8003.02	4.37229	102	42.1488	448145	39.507	4467.86	1098.24	6562.75	3.8827	1	0.413223	6156.58	0.542743	6156.58	6156.58	6156.58	4
10748	NGT	NGT_mm76_10748:CI2002061376AA	38.93	13.29	3	34136.5	5	0.84	65.0823	19.41	4.2	4.3	5	18	509	0.250081	305.103	93	36.3281	348344	33.8949	3737.59	1611.29	6450.52	4.04043	76	29.6875	350666	34.1208	4681.45	975.326	6522.66	4.16129	87	33.9844	328709	31.9843	3687.7	977.999	7051.74	3.61207
10968	NGT	NGT_mm64_10968:CI2002061864AA	30.93	5.55	7	97882.6	5.52	1.02	66.9497	24.22	5.7	7.7	16	66	264.2	0.0765615	279.909	54	21.0117	325770	25.0616	5962.83	2816.42	10910.3	4.36048	68	26.4591	405533	31.1978	5997.57	4473.14	9373.82	4.3809	131	50.9728	553336	42.5684	4224.61	2244.59	7070.45	3.0431	4	1.55642	15236.5	1.17215	3993.05	2795.05	4708.29	3.83333
10969	NGT	NGT_mm74_10969:CI2002061874AA		8.89	3	32773	4.7	0.84	66.9718	22.22	4.8	6.1	3	18	125	-0.00743579	387.446	75	30.4878	267667	39.2059	3430.4	1322.7	7286.89	2.92663	105	42.6829	320444	46.9364	3000.92	563.819	5493.89	2.44615	66	26.8293	94609.3	13.8577	1450.33	526.409	2942.01	1.74743
[truncated: 7 more columns]

## Sheet: Sheet2
Predictor(s)	R2adj	P value
Diabetes status	0.28	0.0006
OXPHOS-CR	0.22	0.0012
Diabetes status, OXPHOS-CR	0.33	0.0004
UQCRB	0.31	<0.0001
Diabetes status, UQCRB	0.38	0.0001
1Addition of OXPHOS-CR improves the model with P = 0.05
2Addition of UQCRB improves the model with P = 0.03

## Sheet: Sheet3
26.08	35.05	29.81
25.67	22.73	35.31
20.85	31.15	33.86
24.59	20.87	23.22
16.84	24.18	31.51
18.77	26.96	24.38
29.68	24.88	38.44
35.18	26.01	31.13
20.98	26.4788	25.04
24.33		30.16
25.9		42.72
34.48
19.46		33
14.86		34.34
28.42		38.93
23.86		30.93
19.71		34.3
28
24.3144
25.01	30.21	33.3
25.78	26.48	27.92
28.09	26.89	18.89
33.36		25.68
31.34	31.24	23.18
33.33	18.66	21.73
25.09	23.72	23.67
25.34	32.64	20.13
25.22	26.565	24.74
27.42		21.19
24.86		23.2
26.37		24.3
28.5		24.48
34.68		23.29
31.03		19.41
24.97		24.22
19.51		22.22
22.32		23.6206
27.3456
